# Supplementary material for: Causal relationship between ankylosing spondylitis and ocular inflammatory diseases: a Mendelian randomization study
Source: Front Genet. 2024 Oct 17;15:1372196. doi: 10.3389/fgene.2024.1372196 (PMC11524906; doi:10.3389/fgene.2024.1372196)
Supplement: Supplementary file 2 [file Table1.XLSX]

## Sheet: Instrumental variables
samplesize.exposure	se	chr	beta	pval	pos	SNP	effect_allele	other_allele	eaf	R²
10619	0.00954481	1	-0.103584	1.94e-27	67705958	rs11209026	A	G	NA	117.752
10619	0.00491011	1	-0.0390527	1.81e-15	200877850	rs41299637	G	T	NA	63.247
10619	0.00422605	1	-0.0307685	3.32e-13	154426264	rs4129267	T	C	NA	52.998
10619	0.00417687	1	0.0253178	1.35e-09	161479745	rs1801274	G	A	NA	36.734
10619	0.00415088	1	0.0328332	2.58e-15	25305114	rs6600247	C	T	NA	62.556
10619	0.00415105	2	-0.0597772	5.14e-47	62560332	rs4672505	G	A	NA	207.335
10619	0.00490215	2	0.0281014	9.9e-09	241563739	rs4676410	A	G	NA	32.855
10619	0.00417273	2	0.0254728	1.03e-09	182048452	rs12615545	C	T	NA	37.259
10619	0.00429859	5	-0.0620354	3.28e-47	96126308	rs27529	G	A	NA	208.231
10619	0.0046002	5	0.0252152	4.22e-08	158818745	rs6556416	C	A	NA	30.039
10619	0.0116918	6	-0.0748291	1.55e-10	28426296	rs1041926	A	G	NA	40.954
10619	0.00419401	6	-0.152336	1e-200	31321211	rs2596501	T	C	NA	1319.06
10619	0.00465575	6	0.0882856	3.47e-80	30121048	rs2517655	T	C	NA	359.516
10619	0.00409459	9	-0.0237165	6.95e-09	139253839	rs1128905	C	T	NA	33.543
10619	0.00449401	10	-0.0338671	4.84e-14	101278725	rs11190133	T	C	NA	56.781
10619	0.00430465	10	-0.026036	1.46e-09	81060317	rs1250550	A	C	NA	36.576
10619	0.00480641	12	0.0262524	4.71e-08	111862575	rs11065898	T	C	NA	29.827
10619	0.00435378	12	-0.027474	2.78e-10	6446777	rs1860545	A	G	NA	39.813
10619	0.00669161	14	0.0428679	1.49e-10	88488821	rs11624293	C	T	NA	41.032
10619	0.00428493	16	0.0249853	5.51e-09	28614734	rs7191548	C	T	NA	33.994
10619	0.00408853	17	0.0319036	6.04e-15	45575206	rs9901869	A	G	NA	60.878
10619	0.00424463	17	-0.0273233	1.22e-10	26148167	rs2531875	T	G	NA	41.429
10619	0.00495021	19	-0.031078	3.43e-10	10525181	rs35164067	A	G	NA	39.407
10619	0.00474798	21	-0.0396768	6.46e-17	40466744	rs2836883	A	G	NA	69.819
10619	0.00417581	21	-0.0234235	2.03e-08	45611950	rs743479	T	C	NA	31.459

## Sheet: AS on uveitis
SNP	effect_allele.exposure	other_allele.exposure	effect_allele.outcome	other_allele.outcome	beta.exposure	beta.outcome	eaf.exposure	eaf.outcome	se.outcome	pval.outcome	se.exposure	pval.exposure
rs1041926	A	G	A	G	-0.0748291	0.1208	NA	0.97086	0.092	0.1892	0.0116918	1.55e-10
rs11065898	T	C	T	C	0.0262524	-0.0012	NA	0.220962	0.0344	0.9716	0.00480641	4.71e-08
rs11190133	T	C	T	C	-0.0338671	-0.0974	NA	0.348753	0.0286	0.000674901	0.00449401	4.84e-14
rs11209026	A	G	A	G	-0.103584	-0.1141	NA	0.0614227	0.0642	0.0757094	0.00954481	1.94e-27
rs1128905	C	T	C	T	-0.0237165	0.0167	NA	0.45737	0.0277	0.544999	0.00409459	6.95e-09
rs11624293	C	T	C	T	0.0428679	0.0481	NA	0.113155	0.0489	0.3259	0.00669161	1.49e-10
rs1250550	A	C	A	C	-0.026036	0.0113	NA	0.393876	0.0283	0.6892	0.00430465	1.46e-09
rs12615545	C	T	C	T	0.0254728	0.0105	NA	0.520985	0.0278	0.705601	0.00417273	1.03e-09
rs1801274	G	A	G	A	0.0253178	-0.0269	NA	0.438299	0.0278	0.3338	0.00417687	1.35e-09
rs1860545	A	G	A	G	-0.027474	-0.0256	NA	0.342507	0.0282	0.3632	0.00435378	2.78e-10
rs2531875	T	G	T	G	-0.0273233	-0.0114	NA	0.661765	0.0286	0.6891	0.00424463	1.22e-10
rs2836883	A	G	A	G	-0.0396768	-0.0867	NA	0.241816	0.032	0.00676503	0.00474798	6.46e-17
rs35164067	A	G	A	G	-0.031078	-0.0882	NA	0.23926	0.0354	0.01273	0.00495021	3.43e-10
rs41299637	G	T	G	T	-0.0390527	-0.0927	NA	0.207952	0.0336	0.00574196	0.00491011	1.81e-15
rs4672505	G	A	G	A	-0.0597772	-0.0311	NA	0.658356	0.0291	0.2846	0.00415105	5.14e-47
rs4676410	A	G	A	G	0.0281014	0.0759	NA	0.239715	0.0316	0.01629	0.00490215	9.9e-09
rs6556416	C	A	C	A	0.0252152	0.0266	NA	0.742846	0.0315	0.4	0.0046002	4.22e-08
rs6600247	C	T	C	T	0.0328332	0.0278	NA	0.53639	0.0277	0.3157	0.00415088	2.58e-15
rs7191548	C	T	C	T	0.0249853	0.0494	NA	0.35876	0.0283	0.0805991	0.00428493	5.51e-09
rs743479	T	C	T	C	-0.0234235	0.0467	NA	0.574198	0.0576	0.4174	0.00417581	2.03e-08
rs9901869	A	G	A	G	0.0319036	0.057	NA	0.544793	0.0277	0.03926	0.00408853	6.04e-15

## Sheet: AS on iridocyclitis
SNP	effect_allele.exposure	other_allele.exposure	effect_allele.outcome	other_allele.outcome	beta.exposure	beta.outcome	eaf.exposure	eaf.outcome	pval.outcome	se.outcome	se.exposure	pval.exposure
rs11065898	T	C	T	C	0.0262524	-0.000387912	NA	0.197483	0.984707	0.0202368	0.00480641	4.71e-08
rs11190133	T	C	T	C	-0.0338671	-0.0541537	NA	0.392138	0.00102204	0.0164882	0.00449401	4.84e-14
rs11209026	A	G	A	G	-0.103584	-0.166027	NA	0.045893	3.71e-05	0.040253	0.00954481	1.94e-27
rs11624293	C	T	C	T	0.0428679	0.0793458	NA	0.0813672	0.00587746	0.0288055	0.00669161	1.49e-10
rs1250550	A	C	A	C	-0.026036	-0.00270162	NA	0.403898	0.869461	0.0164389	0.00430465	1.46e-09
rs12615545	C	T	C	T	0.0254728	0.00321012	NA	0.511983	0.842004	0.0161045	0.00417273	1.03e-09
rs1860545	A	G	A	G	-0.027474	-0.0693038	NA	0.421644	2.11e-05	0.0162954	0.00435378	2.78e-10
rs2517655	T	C	T	C	0.0882856	0.114361	NA	0.285071	5.23e-11	0.0174222	0.00465575	3.47e-80
rs2531875	T	G	T	G	-0.0273233	-0.0165958	NA	0.630925	0.317835	0.0166138	0.00424463	1.22e-10
rs27529	G	A	G	A	-0.0620354	-0.123564	NA	0.647558	9.1e-14	0.0165784	0.00429859	3.28e-47
rs2836883	A	G	A	G	-0.0396768	-0.0772267	NA	0.247079	4.48e-05	0.0189226	0.00474798	6.46e-17
rs35164067	A	G	A	G	-0.031078	-0.0366641	NA	0.176455	0.0827142	0.0211303	0.00495021	3.43e-10
rs4129267	T	C	T	C	-0.0307685	0.00143773	NA	0.299211	0.934902	0.0176023	0.00422605	3.32e-13
rs41299637	G	T	G	T	-0.0390527	-0.101555	NA	0.212411	3.9e-07	0.0200164	0.00491011	1.81e-15
rs4672505	G	A	G	A	-0.0597772	-0.0524482	NA	0.661278	0.0019374	0.0169206	0.00415105	5.14e-47
rs4676410	A	G	A	G	0.0281014	0.0767022	NA	0.270759	1.83e-05	0.0179014	0.00490215	9.9e-09
rs6556416	C	A	C	A	0.0252152	0.0140912	NA	0.742869	0.445448	0.0184676	0.0046002	4.22e-08
rs6600247	C	T	C	T	0.0328332	0.0258689	NA	0.538491	0.108238	0.016106	0.00415088	2.58e-15
rs7191548	C	T	C	T	0.0249853	0.0138484	NA	0.457714	0.395509	0.0162985	0.00428493	5.51e-09
rs9901869	A	G	A	G	0.0319036	0.0410988	NA	0.490837	0.0105818	0.016078	0.00408853	6.04e-15

## Sheet: AS on scleritis
SNP	effect_allele.exposure	other_allele.exposure	effect_allele.outcome	other_allele.outcome	beta.exposure	beta.outcome	eaf.exposure	eaf.outcome	pval.outcome	se.outcome	se.exposure	pval.exposure
rs1041926	A	G	A	G	-0.0748291	0.0506159	NA	0.977644	0.848286	0.264582	0.0116918	1.55e-10
rs11065898	T	C	T	C	0.0262524	-0.177472	NA	0.197475	0.0714019	0.0984363	0.00480641	4.71e-08
rs11190133	T	C	T	C	-0.0338671	0.00649058	NA	0.392383	0.935646	0.080385	0.00449401	4.84e-14
rs11209026	A	G	A	G	-0.103584	0.244603	NA	0.0460391	0.185632	0.184799	0.00954481	1.94e-27
rs1128905	C	T	C	T	-0.0237165	-0.0896114	NA	0.503014	0.25302	0.078397	0.00409459	6.95e-09
rs11624293	C	T	C	T	0.0428679	0.104085	NA	0.0812617	0.468471	0.143572	0.00669161	1.49e-10
rs1250550	A	C	A	C	-0.026036	-0.0637743	NA	0.403905	0.427072	0.0802987	0.00430465	1.46e-09
rs12615545	C	T	C	T	0.0254728	0.0346584	NA	0.511946	0.65904	0.0785479	0.00417273	1.03e-09
rs1801274	G	A	G	A	0.0253178	0.00218468	NA	0.50345	0.977694	0.0781348	0.00417687	1.35e-09
rs1860545	A	G	A	G	-0.027474	0.0109848	NA	0.422	0.889563	0.0791083	0.00435378	2.78e-10
rs2517655	T	C	T	C	0.0882856	0.14798	NA	0.284616	0.088044	0.0867507	0.00465575	3.47e-80
rs2531875	T	G	T	G	-0.0273233	-0.123757	NA	0.630963	0.126576	0.0810063	0.00424463	1.22e-10
rs27529	G	A	G	A	-0.0620354	-0.192836	NA	0.648096	0.0187824	0.082064	0.00429859	3.28e-47
rs2836883	A	G	A	G	-0.0396768	-0.0719561	NA	0.247351	0.431226	0.0914197	0.00474798	6.46e-17
rs35164067	A	G	A	G	-0.031078	-0.0213706	NA	0.176563	0.83618	0.103349	0.00495021	3.43e-10
rs4129267	T	C	T	C	-0.0307685	-0.0842254	NA	0.299195	0.327018	0.0859322	0.00422605	3.32e-13
rs41299637	G	T	G	T	-0.0390527	-0.00840695	NA	0.212756	0.930276	0.0960823	0.00491011	1.81e-15
rs4672505	G	A	G	A	-0.0597772	-0.121341	NA	0.66152	0.145291	0.0833173	0.00415105	5.14e-47
rs4676410	A	G	A	G	0.0281014	0.18834	NA	0.270459	0.0333058	0.0884898	0.00490215	9.9e-09
rs6556416	C	A	C	A	0.0252152	0.0622053	NA	0.742826	0.490493	0.0902147	0.0046002	4.22e-08
rs6600247	C	T	C	T	0.0328332	0.0705272	NA	0.538383	0.370137	0.0786943	0.00415088	2.58e-15
rs7191548	C	T	C	T	0.0249853	0.115016	NA	0.457664	0.14732	0.0793729	0.00428493	5.51e-09
rs9901869	A	G	A	G	0.0319036	0.0905266	NA	0.49065	0.247637	0.0783029	0.00408853	6.04e-15

## Sheet: AS on episcleritis
SNP	effect_allele.exposure	other_allele.exposure	effect_allele.outcome	other_allele.outcome	beta.exposure	beta.outcome	eaf.exposure	eaf.outcome	pval.outcome	se.outcome	se.exposure	pval.exposure
rs1041926	A	G	A	G	-0.0748291	0.124915	NA	0.977654	0.310197	0.123092	0.0116918	1.55e-10
rs11065898	T	C	T	C	0.0262524	0.0135216	NA	0.1975	0.766685	0.045571	0.00480641	4.71e-08
rs11190133	T	C	T	C	-0.0338671	-0.0573715	NA	0.392327	0.121103	0.0370101	0.00449401	4.84e-14
rs11209026	A	G	A	G	-0.103584	0.0687918	NA	0.0460426	0.423127	0.0858816	0.00954481	1.94e-27
rs1128905	C	T	C	T	-0.0237165	-0.0253737	NA	0.503007	0.482982	0.0361699	0.00409459	6.95e-09
rs11624293	C	T	C	T	0.0428679	0.0140206	NA	0.0812586	0.832065	0.0661182	0.00669161	1.49e-10
rs1250550	A	C	A	C	-0.026036	0.0209744	NA	0.403943	0.570503	0.0369715	0.00430465	1.46e-09
rs12615545	C	T	C	T	0.0254728	0.0143271	NA	0.511948	0.692446	0.0362218	0.00417273	1.03e-09
rs1801274	G	A	G	A	0.0253178	0.0176097	NA	0.503462	0.625902	0.0361223	0.00417687	1.35e-09
rs1860545	A	G	A	G	-0.027474	0.0271493	NA	0.42202	0.457567	0.0365471	0.00435378	2.78e-10
rs2517655	T	C	T	C	0.0882856	0.0858393	NA	0.284656	0.0323594	0.0401129	0.00465575	3.47e-80
rs2531875	T	G	T	G	-0.0273233	0.0483957	NA	0.631033	0.195192	0.0373604	0.00424463	1.22e-10
rs2596501	T	C	T	C	-0.152336	-0.0941807	NA	0.455	0.00915778	0.0361385	0.00419401	1e-200
rs27529	G	A	G	A	-0.0620354	-0.116565	NA	0.648025	0.00166721	0.0370768	0.00429859	3.28e-47
rs2836883	A	G	A	G	-0.0396768	-0.0571489	NA	0.24732	0.174226	0.0420599	0.00474798	6.46e-17
rs35164067	A	G	A	G	-0.031078	-0.0193981	NA	0.176551	0.683896	0.0476434	0.00495021	3.43e-10
rs4129267	T	C	T	C	-0.0307685	0.0852655	NA	0.299283	0.0312241	0.0395809	0.00422605	3.32e-13
rs41299637	G	T	G	T	-0.0390527	-0.100104	NA	0.212686	0.0237985	0.0442867	0.00491011	1.81e-15
rs4672505	G	A	G	A	-0.0597772	0.0435512	NA	0.661575	0.255074	0.0382663	0.00415105	5.14e-47
rs4676410	A	G	A	G	0.0281014	0.0378465	NA	0.270458	0.353782	0.0408146	0.00490215	9.9e-09
rs6556416	C	A	C	A	0.0252152	0.0430801	NA	0.742852	0.300152	0.0415788	0.0046002	4.22e-08
rs6600247	C	T	C	T	0.0328332	-0.0372366	NA	0.538334	0.304536	0.0362662	0.00415088	2.58e-15
rs7191548	C	T	C	T	0.0249853	0.0224828	NA	0.45766	0.539796	0.0366695	0.00428493	5.51e-09
rs9901869	A	G	A	G	0.0319036	0.0381903	NA	0.490663	0.290652	0.0361413	0.00408853	6.04e-15

## Sheet: AS on keratitis
SNP	effect_allele.exposure	other_allele.exposure	effect_allele.outcome	other_allele.outcome	beta.exposure	beta.outcome	eaf.exposure	eaf.outcome	pval.outcome	se.outcome	se.exposure	pval.exposure
rs1041926	A	G	A	G	-0.0748291	0.016961	NA	0.977656	0.693142	0.0429833	0.0116918	1.55e-10
rs11065898	T	C	T	C	0.0262524	-0.0141132	NA	0.197409	0.376299	0.0159518	0.00480641	4.71e-08
rs11190133	T	C	T	C	-0.0338671	-0.0111615	NA	0.392298	0.389994	0.0129841	0.00449401	4.84e-14
rs11209026	A	G	A	G	-0.103584	-0.059581	NA	0.0459508	0.0486284	0.030216	0.00954481	1.94e-27
rs1128905	C	T	C	T	-0.0237165	0.0242286	NA	0.503231	0.0560235	0.0126795	0.00409459	6.95e-09
rs11624293	C	T	C	T	0.0428679	0.0292433	NA	0.0813186	0.20743	0.0231968	0.00669161	1.49e-10
rs1250550	A	C	A	C	-0.026036	0.00220882	NA	0.403956	0.864549	0.0129484	0.00430465	1.46e-09
rs12615545	C	T	C	T	0.0254728	-0.00398081	NA	0.511912	0.753782	0.0126917	0.00417273	1.03e-09
rs1801274	G	A	G	A	0.0253178	0.00356508	NA	0.50348	0.778364	0.0126668	0.00417687	1.35e-09
rs1860545	A	G	A	G	-0.027474	-0.00847258	NA	0.421925	0.508575	0.0128167	0.00435378	2.78e-10
rs2517655	T	C	T	C	0.0882856	0.018419	NA	0.284715	0.189838	0.014049	0.00465575	3.47e-80
rs2531875	T	G	T	G	-0.0273233	0.0302749	NA	0.631215	0.020868	0.013104	0.00424463	1.22e-10
rs27529	G	A	G	A	-0.0620354	-0.00187829	NA	0.648113	0.887374	0.0132621	0.00429859	3.28e-47
rs2836883	A	G	A	G	-0.0396768	-0.000836367	NA	0.247364	0.954755	0.0147412	0.00474798	6.46e-17
rs35164067	A	G	A	G	-0.031078	0.0171032	NA	0.176632	0.304436	0.016654	0.00495021	3.43e-10
rs4129267	T	C	T	C	-0.0307685	-0.0134236	NA	0.299103	0.333722	0.0138868	0.00422605	3.32e-13
rs41299637	G	T	G	T	-0.0390527	0.00589539	NA	0.212782	0.703668	0.0154989	0.00491011	1.81e-15
rs4672505	G	A	G	A	-0.0597772	0.0242973	NA	0.661696	0.0703801	0.0134279	0.00415105	5.14e-47
rs4676410	A	G	A	G	0.0281014	-0.00216043	NA	0.270437	0.879859	0.0142935	0.00490215	9.9e-09
rs6556416	C	A	C	A	0.0252152	0.0212904	NA	0.742963	0.144164	0.0145779	0.0046002	4.22e-08
rs6600247	C	T	C	T	0.0328332	0.0100323	NA	0.538496	0.430368	0.0127222	0.00415088	2.58e-15
rs7191548	C	T	C	T	0.0249853	1.61e-05	NA	0.457626	0.999001	0.0128555	0.00428493	5.51e-09
rs9901869	A	G	A	G	0.0319036	0.00391804	NA	0.490672	0.757176	0.0126719	0.00408853	6.04e-15

## Sheet: AS on Optic neuritis
SNP	effect_allele.exposure	other_allele.exposure	effect_allele.outcome	other_allele.outcome	beta.exposure	beta.outcome	eaf.exposure	eaf.outcome	pval.outcome	se.outcome	se.exposure	pval.exposure
rs1041926	A	G	A	G	-0.0748291	-0.0946015	NA	0.977749	0.469617	0.130827	0.0116918	1.55e-10
rs11065898	T	C	T	C	0.0262524	0.0447231	NA	0.19745	0.366671	0.0495423	0.00480641	4.71e-08
rs11190133	T	C	T	C	-0.0338671	-0.0585648	NA	0.392047	0.147724	0.040456	0.00449401	4.84e-14
rs11209026	A	G	A	G	-0.103584	0.00989471	NA	0.0458973	0.917421	0.0954331	0.00954481	1.94e-27
rs1128905	C	T	C	T	-0.0237165	0.0586383	NA	0.503299	0.138	0.0395329	0.00409459	6.95e-09
rs11624293	C	T	C	T	0.0428679	0.00675384	NA	0.0814331	0.925108	0.0718484	0.00669161	1.49e-10
rs1250550	A	C	A	C	-0.026036	0.0541786	NA	0.403878	0.180386	0.0404449	0.00430465	1.46e-09
rs12615545	C	T	C	T	0.0254728	0.0377558	NA	0.511865	0.340032	0.0395721	0.00417273	1.03e-09
rs1801274	G	A	G	A	0.0253178	0.0895289	NA	0.503366	0.023267	0.0394571	0.00417687	1.35e-09
rs1860545	A	G	A	G	-0.027474	0.147497	NA	0.421614	0.000167888	0.0391968	0.00435378	2.78e-10
rs2517655	T	C	T	C	0.0882856	-0.0541994	NA	0.285193	0.216494	0.043854	0.00465575	3.47e-80
rs2531875	T	G	T	G	-0.0273233	-0.010701	NA	0.631103	0.793765	0.0409334	0.00424463	1.22e-10
rs27529	G	A	G	A	-0.0620354	-0.0239475	NA	0.647554	0.561922	0.0412895	0.00429859	3.28e-47
rs2836883	A	G	A	G	-0.0396768	-0.0595379	NA	0.247032	0.193418	0.0457795	0.00474798	6.46e-17
rs35164067	A	G	A	G	-0.031078	-0.0823034	NA	0.17653	0.111178	0.0516681	0.00495021	3.43e-10
rs4129267	T	C	T	C	-0.0307685	0.0327339	NA	0.299107	0.447656	0.0431089	0.00422605	3.32e-13
rs41299637	G	T	G	T	-0.0390527	-0.0613537	NA	0.212456	0.20249	0.0481399	0.00491011	1.81e-15
rs4672505	G	A	G	A	-0.0597772	0.0804164	NA	0.661453	0.0548479	0.0418818	0.00415105	5.14e-47
rs4676410	A	G	A	G	0.0281014	-0.00288038	NA	0.270716	0.94855	0.0446377	0.00490215	9.9e-09
rs6556416	C	A	C	A	0.0252152	0.0965448	NA	0.743052	0.032161	0.0450638	0.0046002	4.22e-08
rs6600247	C	T	C	T	0.0328332	-0.0821696	NA	0.53852	0.0379097	0.039584	0.00415088	2.58e-15
rs7191548	C	T	C	T	0.0249853	-0.0191989	NA	0.457744	0.631575	0.0400384	0.00428493	5.51e-09
rs9901869	A	G	A	G	0.0319036	0.00630829	NA	0.490873	0.873128	0.0395043	0.00408853	6.04e-15
